# Supplementary material for: Nutrient-Wide Association Study for Dementia Risks: A Prospective Cohort Study in Middle-Aged and Older Adults
Source: Nutrients. 2025 Jun 9;17(12):1960. doi: 10.3390/nu17121960 (PMC12196508; doi:10.3390/nu17121960)
Supplement: Supplementary file 1 [file nutrients-17-01960-s001.zip]

Archive with 1 entries (1 files):
- nutrients-3648547-supplementary.pdf
